# Supplementary material for: A New Glycosyltransferase Enzyme from Family 91, UGT91P3, Is Responsible for the Final Glucosylation Step of Crocins in Saffron (Crocus sativus L.)
Source: Int J Mol Sci. 2021 Aug 16;22(16):8815. doi: 10.3390/ijms22168815 (PMC8396231; doi:10.3390/ijms22168815)
Supplement: Supplementary file 1 [file ijms-22-08815-s001.zip]

Archive with 1 entries (1 files):
- ijms-1309546-supplementary.pdf
